# Supplementary material for: Resveratrol in the Hypothalamic Paraventricular Nucleus Attenuates Hypertension by Regulation of ROS and Neurotransmitters
Source: Nutrients. 2022 Oct 7;14(19):4177. doi: 10.3390/nu14194177 (PMC9573276; doi:10.3390/nu14194177)
Supplement: Supplementary file 1 [file nutrients-14-04177-s001.zip]

Archive with 1 entries (1 files):
- nutrients-1874751-supplementary.pdf
